# Supplementary material for: Substantial enhancement of Agrobacterium-mediated transgene-free genome editing via short-term chemical selection using citrus as a model plant
Source: Hortic Res. 2025 Sep 19;12(9):uhaf153. doi: 10.1093/hr/uhaf153 (PMC12463465; doi:10.1093/hr/uhaf153)
Supplement: Web_Material_uhaf153 [file web_material_uhaf153.zip]

Archive with 3 entries (3 files):
- Figuer S1.ai
- Figuer S2.svgz
- Supplemental information.docx
